# Supplementary material for: Probiotics for the Treatment of Bacterial Vaginosis: A Meta-Analysis
Source: Int J Environ Res Public Health. 2019 Oct 12;16(20):3859. doi: 10.3390/ijerph16203859 (PMC6848925; doi:10.3390/ijerph16203859)
Supplement: Supplementary file 1 [file ijerph-16-03859-s001.zip]

Archive with 22 entries (21 files):
- Supplementary files/
- Supplementary files/Figure S1 - Risk of bias.tif
- Supplementary files/Figure S10.tif
- Supplementary files/Figure S11.tif
- Supplementary files/Figure S2 - Risk of bias summary.tif
- Supplementary files/Figure S3 - Forest plot different type.tif
- Supplementary files/Figure S4 - long-term.tif
- Supplementary files/Figure S5 - safety.tif
- Supplementary files/Figure S6 - FUNNEL PLOT.tif
- Supplementary files/Figure S7.tif
- Supplementary files/Figure S8-APT.tif
- Supplementary files/Figure S9-POT.tif
- Supplementary files/Supplementary file 1 - search strategy.docx
- Supplementary files/Supplementary file 2 - standardized form - basic information.docx
- Supplementary files/Supplementary file 3 - standardized form - intervention.docx
- Supplementary files/Supplementary file 4 - standardized form - outcome.docx
- Supplementary files/Supplementary file 5 sensitivity analysis.pdf
- Supplementary files/Table S1 -  (simplified).docx
- Supplementary files/Table S2 - bias of each study.docx
- Supplementary files/Table S3 - safety.docx
- Supplementary files/Table S4 - sensitivity analysis.docx
- Supplementary files/Table S5 - attrition.docx
